# Supplementary material for: Game analysis on the evolution of COVID-19 epidemic under the prevention and control measures of the government
Source: PLoS One. 2020 Oct 23;15(10):e0240961. doi: 10.1371/journal.pone.0240961 (PMC7584231; doi:10.1371/journal.pone.0240961)
Supplement: S1 File — (XLSX) [file pone.0240961.s001.xlsx]

## Sheet: Sheet1
日期	累计确诊人数	天数	新增确诊
43843	41	1
43844	41	2
43845	41	3
43846	45	4
43847	62	5
43848	198	6
43849	275	7
43850	291	8	77
43851	440	9	149
43852	574	10	131
43853	835	11	259
43854	1297	12	444
43855	1985	13	688
43856	2761	14	769
43857	4535	15	1771
43858	5997	16	1459
43859	7736	17	1737
43860	9720	18	1982
43861	11821	19	2102
43862	14411	20	2590
43863	17238	21	2829
43864	20471	22	3235
43865	24363	23	3893
43866	28060	24	3697
43867	31211	25	3143
43868	34598	26	3401
43869	37251	27	2656
43870	40235	28	3062
43871	42708	29	2484
43872	44730	30	2022
43873	59882	31	15153
43874	63932	32	5093
43875	66576	33	2644
43876	68584	34	2009
43877	70635	35	2051
43878	72528	36	1891
43879	74279	37	1751
43880	75002	38	820
43881	75993	39	892
43882	76392	40	399
43883	77041	41	649
43884	77262	42	416
43885	77779	43	517
43886	78190	44	411
43887	78630	45	440
43888	78959	46	329
43889	79389	47	430
43890	79968	48	579
43891	80174	49	206
43892	80302	50	128
43893	80422	51	120
43894	80565	52	143
43895	80710	53	145
43896	80813	54	103
43897	80859	55	46
43898	80904	56	45
43899	80924	57	20
43900	80955	58	31
43901	80992	59	25
43902	81003	60	11
43903	81021	61	18
43904	81048	62	27
43905	81077	63	29
43906	81116	64	39
43907	81151	65	35
43908	81235	66	84
