# Supplementary material for: Game analysis on the evolution of COVID-19 epidemic under the prevention and control measures of the government
Source: PLoS One. 2020 Oct 23;15(10):e0240961. doi: 10.1371/journal.pone.0240961 (PMC7584231; doi:10.1371/journal.pone.0240961)
Supplement: S2 File — (XLSX) [file pone.0240961.s002.xlsx]

## Sheet: Sheet1
日期	累计确诊人数	天数
43861	2	1
43862	2	2
43863	2	3
43864	2	4
43865	2	5
43866	2	6
43867	3	7
43868	3	8
43869	3	9
43870	3	10
43871	8	11
43872	8	12
43873	8	13
43874	9	14
43875	9	15
43876	9	16
43877	9	17
43878	9	18
43879	9	19
43880	9	20
43881	9	21
43882	9	22
43883	9	23
43884	9	24
43885	13	25
43886	13	26
43887	13	27
43888	15	28
43889	19	29
43890	23	30
43891	35	31
43892	40	32
43893	51	33
43894	85	34
43895	87	35
43896	163	36
43897	163	37
43898	319	38
43899	373	39
43900	456	40
43901	590	41
43902	798	42
43903	1140	43
43904	1140	44
43905	1543	45
43906	1543	46
43907	2626	47
43908	2626	48
43909	3269	49
43910	3983	50
43911	5027	51
43912	5683	52
43913	6650	53
43914	8077	54
43915	9529	55
43916	11658	56
43917	14579	57
43918	17089	58
43919	19522	59
43920	22141	60
43921	22472	61
43922	28942	62
43923	34123	63
43924	38681	64
43925	42433	65
43926	48388	66
43927	48451	67
43928	52302	68
43929	55957	69
43930	61497	70
43931	65872	71
43932	79841	72
43933	85173	73
43934	89554	74
43935	94823	75
43936	99455	76
43937	104133	77
43938	104145	78
43939	115299	79
43940	121168	80
43941	121174	81
43942	125856	82
43943	134635	83
43944	139243	84
43945	144632	85
43946	149554	86
43947	149569	87
43948	154038	88
43949	158353	89
43950	162350	90
43951	166443	91
43952	172481	92
43953	178689	93
43954	183500	94
43955	187842	95
43956	191832	96
43957	196244	97
43958	202359	98
43959	207977	99
43960	216525	100
43961	216526	101
